# Supplementary material for: Non-uniform tropical forest responses to the ‘Columbian Exchange’ in the Neotropics and Asia-Pacific
Source: Nat Ecol Evol. 2021 Jun 10;5(8):1174–84. doi: 10.1038/s41559-021-01474-4 (PMC8324576; doi:10.1038/s41559-021-01474-4)
Supplement: Supplementary file 3 — Details of the individual records used in this study. Supplementary Data 1: list of the Neotropical (Spanish American) records used in this study, including Neotoma codes, source, location and site details. Greyed-out records include the studies that did not meet the criteria for inclusion in our analyses (see column k and Methods for rationale). Supplementary Data 2: list of the Asia-Pacific (Spanish East Indies) records used in this study, including location, site and publication details. [file 41559_2021_1474_MOESM3_ESM.xlsx]

## Sheet: Supplementary Data 1
Supplementary Data 1: List of Neotropical (Spanish American) records used in this study including Neotoma codes, source, location, and site details. Greyed-out records include the studies this did not meet criteria for inclusion in our analyses (see column k and methods for rationale)
ecorealm	country	Source	Neotoma SiteID	Neotoma DataID	SiteCode	SiteName	lat_dd	long_dd	analysed	reason for exclusion	region	biome	ecoregion (Olson et al 2001)	proximal biomes (Olson et al 2001)	SiteType	SiteSize (sqkm)	yrs/sample for upper 2K	age-depth model	Reference/s
Neotropics	Peru	Neotoma	18835	32262	SANJORGE_SJO-2010-1	San Jorge	-4.06333	-73.195	y	n/a	Amazonian	Moist Tropical & Subtropical Forest	Iquitos varzea	n/a	peat mire	mire	77	kelly2017	kelly2017
Neotropics	Brazil	Neotoma	26166	45629	CARANA	Lake Carana	-2.83465	-55.0418	y	n/a	Amazonian	Moist Tropical & Subtropical Forest	Southwest Amazonian Moist Forests	n/a	lake	<0.05	60	Maezumi et al. 2018	maezumi2018
Neotropics	Colombia	Neotoma	13997	21675	TETA2	La Teta-2	3.0833	-76.5333	y	n/a	Andes	Dry Tropical & Subtropical Forest	Cauca Valley dry forests	Montane Grasslands, Shrublands & Savanna	wetland	<0.05	100	DANS1	berríomogollón2002; berrío2002
Neotropics	Colombia	Neotoma	14078	21915	QUIL-1	Quilichao-1	3.10116	-76.5222	y	n/a	Andes	Dry Tropical & Subtropical Forest	Cauca Valley dry forests	Moist Tropical & Subtropical Forest	swamp	swamp	35	DANS1	berrío2002
Neotropics	Colombia	Neotoma	14030	21768	GENAGRA	Pantano de Genagra	2.47453	-76.6062	y	n/a	Andes	Moist Tropical & Subtropical Forest	Cauca Valley dry forests	Dry Tropical & Subtropical Forest; Montane Grasslands, Shrublands & Savanna	swamp	swamp	126	DANS 1/Wille et al. 2001	behling1998; wille2001
Neotropics	Colombia	Neotoma	14077	21913	PIAGUA	Piagua	2.43268	-76.7806	y	n/a	Andes	Moist Tropical & Subtropical Forest	North-western Andean montane forests	Dry Tropical & Subtropical Forest	swamp	swamp	33	DANS1	wille2001
Neotropics	Ecuador	Neotoma	26903	47011	COCHACAR	Laguna Cocha Caranga	-4.04586	-79.1596	y	n/a	Andes	Moist Tropical & Subtropical Forest	Eastern Cordillera real montane forests		lake	<0.05	130	LAPD 1	niemann2009
Neotropics	Colombia	Neotoma	14003	21706	LACOCHA3_C-3	Laguna De La Cocha	1.07923	-77.1516	y	n/a	Andes	Moist Tropical & Subtropical Forest	Eastern Cordillera real montane forests	Montane Grasslands, Shrublands & Savanna	lake	50	19	Flantua2016	epping2009
Neotropics	Colombia	Neotoma	14154	22101	LLGRANDE_LLG-1	Llano Grande Mire	6.47451	-76.0926	y	n/a	Andes	Moist Tropical & Subtropical Forest	Magdalena Valley montane forests	Montane Grasslands, Shrublands & Savanna	mire	mire	101	LAPD 1	velasquezruiz2013
Neotropics	Colombia	Neotoma	14075	21903	PATIA2	Patıa Valley Swamp 1	2.01125	-77.115	y	n/a	Andes	Dry Tropical & Subtropical Forest	Patia Valley Dry forests	Moist Tropical & Subtropical Forest	swamp	swamp	150	DANS1	velez2005
Neotropics	Venezuela	Neotoma	1830	1894	PIEDRABL	Paramo de Piedras Blancas	9.16667	-70.8333	y	n/a	Andes	Moist Tropical & Subtropical Forest	Venezuelan Andes Montane Forests	Montane Grasslands, Shrublands & Savanna	peat mire	mire	46	rull1987	rull1987
Neotropics	Colombia	Neotoma	14101	22049	PAB-III_PAB III	Páramo de Agua Blanca	4.99445	-74.1569	y	n/a	Andes (Muisa)	Moist Tropical & Subtropical Forest	Magdalena Valley montane forests	n/a	fen	fen	166	Flantua2016	graf1992; kuhry1988; kuhry1983
Neotropics	Colombia	Neotoma	13989	21651	LOSBOBOS	Laguna de los Bobos	6.2221	-72.7666	y	n/a	Andes (Muisa)	Montane Grasslands, Shrublands & Savanna	North Andean paramp	Moist Tropical & Subtropical Forest	lake	<0.05	191	DANS1	vanderhammen1962
Neotropics	Brazil	Neotoma	1120	1154	ITAPEVA	Morro de Itapeva	-22.7833	-45.5333	y	n/a	Atlantic Forest	Moist Tropical & Subtropical Forest	Atlantic Forests	Montane Grasslands, Shrublands & Savanna	peat mire	swamp	196	behling1997	behling1997
Neotropics	Brazil	Neotoma	1575	1621	LDOPIRES	Lago do Pires	-17.95	-42.2167	y	n/a	Atlantic Forest	Moist Tropical & Subtropical Forest	Atlantic Forests	Montane Grasslands, Shrublands & Savanna	lake	<0.05	104	behling1995	behling1995
Neotropics	Dominican Republic	Castille Beltran et al. (2018)	27210	48611	n/a	Laguna Biajaca	19.5935	-71.0868	y	n/a	Caribbean	Dry Tropical & Subtropical Forest	Hispaniolan dry forests		oxbow lake	0.07	11.3	castillebeltran2018	castillabatran2018
Neotropics	Dominican Republic	Neotoma	10302	15633	ARREPENT	Arrepentimientos	19.028	-70.924	y	n/a	Caribbean	Tropical & Subtropical Coniferous Forest	Hispaniolan pine forests	n/a	forest hollow	<0.05	95	Neotoma1	crausbay2015
Neotropics	The Bahamas	Neotoma	26992	47527	BLWD-C2_BLWD-C2	Blackwood Sinkhole	26.7987	-77.4234	y	n/a	Caribbean	Tropical & Subtropical Coniferous Forest			swamp	swamp	23	van Hengstum et al. 2016	tamalavage2018; vanhengstrum2016
Neotropics	Brazil	Neotoma	2248	872	SALILC	Lagoa Campestre de Salitre	-19	-46.7667	y	n/a	Cerrado	Tropical & Subtropical Grasslands, Shrublands & Savanna	Cerrado Woodlands and Savannas		peat mire	swamp	143	LAPD1	ledru1993; ledru1994
Neotropics	Bolivia	Neotoma	9685	14264	GRANJA	Laguna Granja	-13.2629	-63.7099	y	n/a	Llanos de Moxos	Moist Tropical & Subtropical Forest/Tropical & Subtropical Grasslands, Shrublands & Savanna/SDry Tropical & Subtropical Forest	Beni Savanna	Moist Tropical & Subtropical Forest	lake	<0.05	121	Carson2014	carson2014
Neotropics	Bolivia	Neotoma	9686	14266	ORICORE	Laguna Orícore	-13.3448	-63.5242	y	n/a	Llanos de Moxos	Tropical & Subtropical Grasslands, Shrublands & Savanna/Moist Tropical & Subtropical Forest	Beni Savanna	Moist Tropical & Subtropical Forest	lake	9.3	109	Carson2014	carson2014
Neotropics	Colombia	Neotoma	13963	21535	CABOSQUE	Laguna Carimagua-Bosque	4.5865	-71.3271	y	n/a	Los Llanos	Tropical & Subtropical Grasslands, Shrublands & Savanna	Llanos Savannas	n/a	lake	1.8	40	DANS1	berrío2000; berrío2002
Neotropics	Colombia	Neotoma	13969	21549	MOZAMBIQ	Laguna Mozambique	3.95619	-73.0525	y	n/a	Los Llanos	Tropical & Subtropical Grasslands, Shrublands & Savanna	Llanos Savannas	n/a	lake	1.5	46	DANS1	berrío2002; berrío2002
Neotropics	Belize	Neotoma	16484	25786	SAWGRAS	Cobweb Swamp (Sawgrass Core)	17.9415	-88.3619	y	n/a	Maya	Moist Tropical & Subtropical Forest	Peten-Veracruz moist forests	Tropical & Subtropical Coniferous Forest; Mangroves	swamp	swamp	212	Neotoma1	jones1991
Neotropics	Mexico	Neotoma	2312	2396	SJ92_SJ9-VII-92	Cenote San Jose Chulchaca	20.8667	-90.1333	y	n/a	Maya	Dry Tropical & Subtropical Forest	Yucatan dry forests	Mangroves	lake	<0.05	84	leyden1995b	leyden1996
Neotropics	Colombia	Neotoma	13993	21665	PIUSBI	Laguna Piusbi [Laguna El Trueno]	1.88393	-77.9298	y	n/a	Pacifico	Moist Tropical & Subtropical Forest	Choco-Darien moist forests	n/a	lake	3.77	93	DANS1	behling1998
Neotropics	Colombia	Neotoma	14057	21828	CAIMITO	Laguna El Caimito	2.44645	-77.6875	y	n/a	Pacifico	Moist Tropical & Subtropical Forest	Choco-Darien moist forests	n/a	lake	0.07	18	DANS1	urrego2011; wille2001; velez2001
Neotropics	Mexico	Neotoma	1804	1866	PATZCUAR	Lake Patzcuaro	19.5833	-101.583	y	n/a	Purépecha	Tropical & Subtropical Coniferous Forest	Trans-Mexican Volcanic Belt pine-oak forests	Dry Tropical & Subtropical Forest	lake	80	136	LAPD 1	deevey1944; hutchinson1956; saporito1975; watts1982
Neotropics	Colombia	Neotoma	14058	21834	BOCLOPEZ	Boca de Lopez	10.8537	-74.3331	n	marine core
Neotropics	Mexico	Neotoma	14149	22087	LAGARTO2	Ría Lagartos-2	21.5794	-88.0721	n	large marine influence
Neotropics	Colombia	Neotoma	14082	21926	PPN1_PPN-1	Paramó da Peña Negra 1	5.07352	-74.1001	n	lack of age-depth resolution in Spanish colonial period
Neotropics	Colombia	Neotoma	14079	21917	PRIMAV1	Laguna La Primavera	3.98179	-74.1579	n	poor age-depth resolution over colonial period; >5km from tropical biome
Neotropics	Mexico	Neotoma	7548	12023	LAGARTOS	Ría Lagartos	21.5661	-88.0865	n	large marine influence
Neotropics	Colombia	Neotoma	14020	21744	HERRERA	Laguna de la Herrera	4.69806	-74.2758	n	lack of age-depth resolution in Spanish colonial and post colonial period
Neotropics	Belize	Neotoma	16496	25806	CANALFL	Cobweb Swamp (Canal Fill Core)	17.9412	-88.374	n	no samples from Spanish colonial and post colonial period
Neotropics	Colombia	Neotoma	13987	21647	GUITARRA	Laguna La Guitarra	3.95358	-74.1594	n	min age too old
Neotropics	Mexico	Neotoma	10105	15197	POMPAL	Laguna Pompal	18.3761	-94.9556	n	large marine influence
Neotropics	Colombia	Neotoma	14000	21700	TIMBIO	Rio Timbio	2.36575	-76.7094	n	lack of age-depth resolution in Spanish colonial and post colonial period
Neotropics	Mexico	Neotoma	340	348	CATEMACO	Lago Catemaco	18.6667	-95	n	lack of age-depth resolution in Spanish colonial period
Neotropics	Colombia	Neotoma	14043	21798	MONICA3	Pantano de Mónica 3	-0.70373	-72.0557	n	lack of age-depth resolution in Spanish colonial period
Neotropics	Ecuador	Neotoma	26998	46998	RABAVACA	Laguna Rabadilla de Vaca	-4.25547	-79.1121	n	no samples from 1500 to 1600 CE; very large errors in age-depth model
Neotropics	Colombia	Neotoma	13970	21551	CHENEVO	Laguna Chenevo	4.59408	-71.4408	n	poor 2K sample resolution; poor age-depth model
Neotropics	Colombia	Neotoma	13971	21553	LOMALIND	Laguna Loma Linda	3.30244	-73.362	n	poor 2K sample resolution; lack of age-depth resolution in Spanish colonial and post colonial period
Neotropics	Colombia	Neotoma	14053	21818	GOBER	Laguna Gobernador	3.95325	-74.2997	n	hiatus between 1453 and 318 cal yrs BP
Neotropics	Mexico	Neotoma	349	357	CHALCOLA_Core D	Chalco Lake	19.5	-99	n	no samples from 1500 to 1600 CE; poor 2K sample resolution
Neotropics	Bolivia	Neotoma	13964	21537	CHALALAN	Lake Chalalán	-14.4279	-67.9206	n	no samples from 1500 to 1600 CE; poor 2K sample resolution
Neotropics	Colombia	Neotoma	14004	21708	FUQUENE2_Fúquene-2	Laguna de Fúquene	5.46061	-73.7466	n	poor 2K sample resolution
Neotropics	Colombia	Neotoma	14050	21812	ANDABOBS	Andabobos	4.09922	-74.2514	n	poor 2K sample resolution
Neotropics	Bolivia	Neotoma	13976	21580	SANTROSA	Lake Santa Rosa	-14.4809	-67.8732	n	poor 2K sample resolution
Neotropics	Colombia	Neotoma	13988	21649	RABONA	Cuchilla La Rabona	4	-74.25	n	poor 2K sample resolution
Neotropics	Colombia	Neotoma	14042	21796	MONICA2	Pantano de Mónica 2	-0.706	-72.0596	n	poorly controlled chronology for last 2K
Neotropics	Venezuela	Neotoma	11923	18100	VAL77_core 1-14-77	Lake Valencia	10.1835	-67.7374	n	poor 2K sample resolution
Neotropics	Colombia	Neotoma	14028	21762	VISTADOR	Ciénaga del Visitador	6.17896	-72.7908	n	poor 2K sample resolution
Neotropics	Brazil	Neotoma	532	547	DASPATAS	Lagoa das Patas	0.266667	-66.6833	n	poor 2K sample resolution; poor age-control at the top of the core
Neotropics	Ecuador	Neotoma	343	351	CAYAMBE	Cayambe	-0.033333	-78.0333	n	poor 2K sample resolution
Neotropics	Colombia	Neotoma	13968	21545	Laguna Sardinas	Laguna Sardinas	4.97036	-69.5212	n	poor 2K sample resolution
Neotropics	Colombia	Neotoma	13962	21533	CARIMAGUA	Laguna Carimagua	4.57852	-71.3304	n	poor 2K sample resolution
Neotropics	Colombia	Neotoma	14029	21764	CIEGAI_Section I	Laguna Ciega	6.47844	-72.3906	n	poor 2K sample resolution
Neotropics	Colombia	Neotoma	14011	21726	BOQUILLAS	Boquillas	9.12361	-74.5625	n	poor 2K sample resolution
Neotropics	Colombia	Neotoma	14029	21766	CIEGAIII_Section III	Laguna Ciega	6.47844	-72.3906	n	poor 2K sample resolution
Neotropics	Colombia	Neotoma	13966	21541	ANGEL	Laguna Angel	4.44937	-70.5389	n	poor 2K sample resolution
Neotropics	Colombia	Neotoma	14061	21839	VL-VII_VL-VII	Valle de Lagunillas VII	6.38741	-72.3464	n	poor 2K sample resolution
Neotropics	Colombia	Neotoma	14080	21921	POTRER2	Potrerillo-2	2.10018	-77.0541	n	poor 2K sample resolution
Neotropics	Colombia	Neotoma	14052	21816	ALSACIA	Laguna Negra de Alsacia	3.96693	-74.0918	n	poor 2K sample resolution
Neotropics	Colombia	Neotoma	14001	21702	PVARGAS1_VG-1	Pantano de Vargas 1	5.77789	-73.0672	n	poor 2K sample resolution
Neotropics	Colombia	Neotoma	14059	21836	VL-V_VL-V	Valle de Lagunillas V	6.37587	-72.3375	n	poor 2K sample resolution
Neotropics	Colombia	Neotoma	14060	21838	VL-VIII_VL-VIII	Valle de Lagunillas VIII	6.38712	-72.3463	n	poor 2K sample resolution
Neotropics	Colombia	Neotoma	14063	21841	VL-IX_VL-IX	Valle de la Bocatoma IX	6.36599	-72.3252	n	poor 2K sample resolution
Neotropics	Colombia	Neotoma	14086	21938	PLVERDE1_PLV I	Páramo de Laguna Verde	5.21659	-74.0028	n	poor 2K sample resolution
Neotropics	Colombia	Neotoma	14101	21978	PAB-I_PAB I	Páramo de Agua Blanca	4.99445	-74.1569	n	poor 2K sample resolution
Neotropics	Colombia	Neotoma	14101	22047	PAB-II_PAB II	Páramo de Agua Blanca	4.99445	-74.1569	n	poor 2K sample resolution
Neotropics	Colombia	Neotoma	14144	22075	ROSARITO	Rosarito	4.90185	-75.2296	n	poor 2K sample resolution
Neotropics	Costa Rica	Neotoma	2953	3052	DSDP565	DSDP Site 565	9.72806	-86.0906	n	poor 2K sample resolution
Neotropics	Costa Rica	Neotoma	26595	46535	LACHONTA1_La Chonta-1	La Chonta Bog	9.68627	-83.9429	n	poor 2K sample resolution
Neotropics	Cuba	Neotoma	10207	15394	LALECHE_Core LL 1	Laguna de la Leche	22.21	-78.6359	n	poor 2K sample resolution; poor age-control at the top of the core
Neotropics	Ecuador	Neotoma	10442	15955	CHORRERAS_26-128xx-1A	Laguna Chorreras	-2.77028	-79.16	n	poor 2K sample resolution; poor age-control at the top of the core
Neotropics	Ecuador	Neotoma	13965	21539	MAXUS5_Core 5	Maxus Site 5	-0.68774	-76.4384	n	poor 2K sample resolution; poor age-control at the top of the core
Neotropics	Ecuador	Neotoma	23758	41118	CARANGFO	Cocha Caranga Forest	-4.04586	-79.1596	n	sample length too short
Neotropics	Ecuador	Neotoma	23759	41121	ECSF_CON	Estacion Cientifica de San Francisco Cerro de Consuelo	-4.00244	-79.0596	n	sample length too short
Neotropics	Ecuador	Neotoma	23759	46807	ECSF_CON	Estacion Cientifica de San Francisco Cerro de Consuelo	-4.00244	-79.0596	n	sample length too short
Neotropics	Mexico	Neotoma	2312	2395	SJ89_SJ 19/20-VII-89	Cenote San Jose Chulchaca	20.8667	-90.1333	n	no need to use as we have 2396
Neotropics	Mexico	Neotoma	8562	13053	SANNICOL_UNAM-SN-6-01	Hoya San Nicolás	20.3882	-101.256	n	poor 2K sample resolution
Neotropics	Mexico	Neotoma	8563	13055	RINCON01_CAL-RP-1-'01	Hoya Rincon de Parangueo	20.431	-101.249	n	poor 2K sample resolution
Neotropics	Venezuela	Neotoma	2803	2900	VALAGNEG	Valle Laguna Negra	8.79167	-70.7667	n	poor 2K sample resolution
Neotropics	Venezuela	Neotoma	2804	2901	VALAVICT	Valle Laguna Victoria	8.80833	-70.7917	n	poor 2K sample resolution
Neotropics	Ecuador	Neotoma	10131	15250	ELJUNCO_Cores EJ-N-1 and EJ-3	Laguna El Junco	-0.895295	-89.48	n	site is from the Galapogos
Neotropics	Colombia	Neotoma	13967	21543	EL_PINAL	Laguna El Piñal	4.65965	-71.4551	n	min age too old
Neotropics	Colombia	Neotoma	13972	21557	MARGARIT	Laguna Las Margaritas	3.36776	-73.4158	n	min age too old
Neotropics	Colombia	Neotoma	13994	21667	QUEBAMOR	Quebrada del Amor	-0.6013	-72.3981	n	max age is 100 yrs BP
Neotropics	Brazil	Neotoma	526	3074	CURUCAA; CURUCAB	Lagoa da Curuça	-0.766667	-47.85	n	poor 2K sample resolution
Neotropics	Brazil	Neotoma	1110	1143	IGREJA	Morro da Igreja	-28.1833	-49.8667	n	poorly controlled chronology for last 2K
Neotropics	Brazil	Neotoma	288	294	BOAVISTA	Serra da Boa Vista	-27.7	-49.15	n	poorly controlled chronology for last 2K
Neotropics	Brazil	Neotoma	1828	1892	PGRANDE	Poço Grande	-26.4167	-48.8667	n	poorly controlled chronology for last 2K
Neotropics	Brazil	Neotoma	26984	47494	SALGADO	Campo Salgado	-0.912778	-46.6831	n	poorly controlled chronology for last 2K
Neotropics	Brazil	Neotoma	26675	46724	AVICENNIA	Bosque de Avicennia	-0.92777	-46.7022	n	large marine influence; chronology is very poorly controlled
Neotropics	Brazil	Neotoma	843	872	GERAIS	Serra Campos Gerais	-24.6667	-50.2167	n	poorly controlled chronology for last 2K
Neotropics	Guatemala	Neotoma	14046	21807	PETITZ6_PI-6	Lake Petén-Itzá	16.964	-89.8419	n	poor 2K sample resolution
Neotropics	Guatemala	Neotoma	16876	26811	LEN_LEN13-S1, LEN13-S2, LEN13-A, LEN13-B	Laguna Ek'Naab	17.4211	-89.2365	n	poor 2K sample resolution
Neotropics	Venezuela	Neotoma	1702	1758	MIRANDA_PB-1	Paramo de Miranda	8.91667	-70.8333	n	poor 2K sample resolution

## Sheet: Supplementary Data 2
Supplementary Data 2: List of Asia-Pacific (Spanish East Indies) records used in this study including location, site, and publication details.
ecorealm	country	island/ archipelago	data source	DataID	Proxy	SiteName	lat_dd	long_dd	variable/s	reason for exclusion	region	biome	ecoregion (Olson et al 2001)	proximal biomes (Olson et al 2001)	SiteType	SiteSize (sqkm)	age-depth model	Reference
Micronesia	Caroline Islands	Pohnpei (Temwen)	WebPlotDigitizer	PoC3-11	phytoliths & char	Temwen PoC3	6.8433	158.333	grass count; char count		Micronesia - Pohnpei	Moist Tropical & Subtropical Forest	Carolines tropical moist forests	n/a	archaeological pit	pit	levin2017 (liner interpolation to 1244 CE)	Levin, M. J. & Ayres, W. S. Managed agroforests, swiddening, and the introduction of pigs in Pohnpei, Micronesia: Phytolith evidence from an anthropogenic landscape. Quaternary International 434, 70-77, doi:10.1016/j.quaint.2015.12.027 (2017).
Micronesia	Caroline Islands	Yap	WebPlotDigitizer	THOOL	pollen & charcoal	Thool Swamp	9.53573	138.165	char (cm2/cm3 x 10); grass%		Micronesia - Yap	Dry Tropical & Subtropical Forest	Yap tropical dry forests	n/a	swamp	swamp	this study	Dodson, J. R. & Intoh, M. Prehistory and palaeoecology of Yap, federated states of Micronesia. Quaternary International 59, 17-26, doi:https://doi.org/10.1016/S1040-6182(98)00068-8 (1999).
Micronesia	Caroline Islands	Yap	WebPlotDigitizer	FOOL	pollen	Fool Swamp	9.48903	138.079	grass pollen %		Micronesia - Yap	Dry Tropical & Subtropical Forest	Yap tropical dry forests	n/a	swamp	swamp	this study	Dodson, J. R. & Intoh, M. Prehistory and palaeoecology of Yap, federated states of Micronesia. Quaternary International 59, 17-26, doi:https://doi.org/10.1016/S1040-6182(98)00068-8 (1999).
Micronesia	Guam (USA)	Mariana Islands	WebPlotDigitizer	IARII	pollen & char	IARII Laguas record	13.4428	144.683	char/cc; grass pollen/cc		Micronesia - Guam	Dry Tropical & Subtropical Forest	Marianas tropical dry forests	n/a	coastal wetland	wetland	athens2004	Athens, J. S. & Ward, J. V. Holocene Vegetation, Savanna Origins and Human Settlement of Guam. Records of the Australian Museum Supplement 29, 15-30 (2004).
Micronesia	Palau	Babeldaod	Paleofire; WebPlotDigitizer	NGARD	char	Ngardmau	7.6	134.57	frag/cm2/yr		Micronesia - Palau	Moist Tropical & Subtropical Forest	Palau tropical moist forests	n/a	lake	<0.05	athens2005	Athens, J. S. & Ward, J. V. Holocene Paleoenvironmental Investigations on Ngerekebesang, Koror, South Babeldaob, and Peleliu Islands, Palau. (Palau National Communications Corporation, Koror, Palau, Hawaii, 2002);
Micronesia	Palau	Babeldaod	Paleofire; WebPlotDigitizer	OLBED	pollen & char	Olbed-1 Core 8	7.5	134.54	frag/cm2/yr; grass pollen/cc		Micronesia - Palau	Moist Tropical & Subtropical Forest	Palau tropical moist forests	n/a	wetland	wetland	athens2005	Athens, J. S. & Ward, J. V. Holocene Paleoenvironmental Investigations on Ngerekebesang, Koror, South Babeldaob, and Peleliu Islands, Palau. (Palau National Communications Corporation, Koror, Palau, Hawaii, 2002);
Micronesia	Palau	Babeldaod	Paleofire; WebPlotDigitizer	NGER	pollen & char	Lake Ngerdok-2 Core 5	7.51479	134.604	frag/cm2/yr; grass pollen/cc		Micronesia - Palau	Moist Tropical & Subtropical Forest	Palau tropical moist forests	n/a	lake	0.06	athens2002; athens2005	Athens, J. S. & Ward, J. V. Holocene Paleoenvironmental Investigations on Ngerekebesang, Koror, South Babeldaob, and Peleliu Islands, Palau. (Palau National Communications Corporation, Koror, Palau, Hawaii, 2002); Athens, J. S. & Ward, J. V. Palau Compact Road, Archaeological Investigations, Babeldaob Island, Republic of Palau. Phase I: Intensive Archaeological Survey. Report Prepared for the US …
Palaeotropics	Indonesia	Maluku Islands	WebPlotDigitizer	D6 KAO	pollen & char	Kao River Plain	1.3135	127.804	char:pollen; grass pollen %		South-east Asia - Maluku (Halmahera)	Moist Tropical & Subtropical Forest	Halmahera rain forests	n/a	wetland	wetland	this study	Suparan, P., Dam, R. A. C., van der Kaars, S. & Wong, T. E. Late Quaternary tropical lowland environments on Halmahera, Indonesia. Palaeogeography, Palaeoclimatology, Palaeoecology 171, 229-258, doi:https://doi.org/10.1016/S0031-0182(01)00247-4 (2001).
Palaeotropics	Indonesia	Sulawesi	WebPlotDigitizer	TONDANO (T-1A/B)	pollen & char	Lake Tondano	1.25937	124.857	char/cc; grass pollen%		South-east Asia - North Sulawesi	Moist Tropical & Subtropical Forest	Sulawesi lowland rain forests	n/a	lake	32	dam2001	Dam, R. A. C., Fluin, J., Suparan, P. & van der Kaars, S. Palaeoenvironmental developments in the Lake Tondano area (N. Sulawesi, Indonesia) since 33,000yr B.P. Palaeogeography, Palaeoclimatology, Palaeoecology 171, 147-183, doi:https://doi.org/10.1016/S0031-0182(01)00244-9 (2001).
Palaeotropics	Philippines	Luzon	raw data provided by J. Stevenson	BULALACAO	char	Lake Bulalacao	16.6683	120.883	frag/cm2/yr		South-east Asia - Philippines	Tropical & Subtropical Coniferous Forest	Luzon tropical pine forests	Moist Tropical & Subtropical Forest	lake	<0.05	this study	this study
Palaeotropics	Philippines	Luzon	raw data provided by J. Stevenson	PAOAY	pollen & char	Lake Paoay	18.1168	120.546	frag/cm2/yr; grass:AP		South-east Asia - Philippines	Moist Tropical & Subtropical Forest	Luzon rain forests	n/a	lake	4	stevenson2010	Stevenson, J., Siringan, F., Finn, J. A. N., Madulid, D. & Heijnis, H. Paoay Lake, northern Luzon, the Philippines: a record of Holocene environmental change. Global Change Biology 16, 1672-1688, doi:10.1111/j.1365-2486.2009.02039.x (2010).
Palaeotropics	Taiwan	Taiwan	WebPlotDigitizer	DUCK	pollen	Duck Pond	25.1741	121.55	NAP:AP		East Asia - Taiwan	Moist Tropical & Subtropical Forest	Taiwan subtropical evergreen forests	n/a	lake	<0.05	this study	Chen, S.-H. et al. Late Holocene paleoenvironmental changes in subtropical Taiwan inferred from pollen and diatoms in lake sediments. Journal of Paleolimnology 41, 315-327, doi:10.1007/s10933-008-9227-1 (2009).
Palaeotropics	Taiwan	Taiwan	WebPlotDigitizer	DH-7B	pollen	Ilan Plain Dahu Lake	24.7656	121.748	pollen_PC1		East Asia - Taiwan	Moist Tropical & Subtropical Forest	Taiwan subtropical evergreen forests	n/a	lake (floodplain)	<0.05	wang2014	Wang, L. C. et al. Late Holocene environmental reconstructions and their implications on flood events, typhoon, and agricultural activities in NE Taiwan. Climate of the Past 10, 1857-1869, doi:10.5194/cp-10-1857-2014 (2014).
